# Supplementary material for: What the eyes, confidence, and partner’s identity can tell about change of mind
Source: Neurosci Conscious. 2024 May 7;2024(1):niae018. doi: 10.1093/nc/niae018 (PMC11077902; doi:10.1093/nc/niae018)
Supplement: niae018_Supp [file niae018_supp.zip]

Archive with 1 entries (1 files):
- suppl_data/intco_Supplementary_Material.docx
